# Supplementary material for: Effects of Different Afforestation Measures on Biological Soil Crust Properties and Microbial Communities in an Alpine Sandy Land
Source: Biology (Basel). 2025 Oct 31;14(11):1530. doi: 10.3390/biology14111530 (PMC12649861; doi:10.3390/biology14111530)
Supplement: Supplementary file 1 [file biology-14-01530-s001.zip]

Archive with 1 entries (1 files):
- biology-3933978-supplementary.pdf
